# Supplementary material for: Functional Outcomes Following Hip Replacement in Community-Dwelling Older Adults
Source: J Clin Med. 2022 Aug 30;11(17):5117. doi: 10.3390/jcm11175117 (PMC9457152; doi:10.3390/jcm11175117)
Supplement: Supplementary file 1 [file jcm-11-05117-s001.zip]

Archive with 1 entries (1 files):
- jcm-1816104-supplementary.pdf
